# Supplementary material for: Defining and Evaluating the Impact of Bleeding Severity on Time to Endoscopy and Mortality Risk: A Prospective Multicenter Cohort Study
Source: J Clin Med. 2025 Feb 28;14(5):1643. doi: 10.3390/jcm14051643 (PMC11899910; doi:10.3390/jcm14051643)
Supplement: Supplementary file 1 [file jcm-14-01643-s001.zip]

Archive with 1 entries (1 files):
- jcm-3487823-Supplementary.pdf
